# Supplementary material for: Influence of CNT Length on Dispersion, Localization, and Electrical Percolation in a Styrene-Butadiene-Based Star Block Copolymer
Source: Polymers (Basel). 2022 Jul 2;14(13):2715. doi: 10.3390/polym14132715 (PMC9268902; doi:10.3390/polym14132715)
Supplement: Supplementary file 1 [file polymers-14-02715-s001.zip]

Archive with 1 entries (1 files):
- polymers-1779497-supplementary.pdf
